# Supplementary material for: Recurrence Pattern of Left Upper Lobectomies and Trisegmentectomies: Systematic Review and Meta-Analysis
Source: J Clin Med. 2025 Jun 19;14(12):4385. doi: 10.3390/jcm14124385 (PMC12194065; doi:10.3390/jcm14124385)
Supplement: Supplementary file 1 [file jcm-14-04385-s001.zip]

Archive with 1 entries (1 files):
- jcm-3662253-supplementary.pdf
